# Supplementary material for: Etiology and Anatomical Location of Uveitis—Prognostic Factors for Disease Course and Laterality
Source: Life (Basel). 2025 May 30;15(6):882. doi: 10.3390/life15060882 (PMC12194477; doi:10.3390/life15060882)
Supplement: Supplementary file 1 [file life-15-00882-s001.zip]

Archive with 1 entries (1 files):
- life-3616311-supplementary.pdf
